# Supplementary material for: Microbial Processing of Jellyfish Detritus in the Ocean
Source: Front Microbiol. 2020 Oct 30;11:590995. doi: 10.3389/fmicb.2020.590995 (PMC7662693; doi:10.3389/fmicb.2020.590995)
Supplement: Supplementary file 1 [file Data_Sheet_1.zip]

Archive with 2 entries (2 files):
- Supplementary Material/Supplementary Material_Main.pdf
- Supplementary Material/Supplementary Material_TableS5.xlsx
